# Supplementary material for: Manipulation and Localized Deposition of Particle Groups with Modulated Electric Fields
Source: Micromachines (Basel). 2020 Feb 23;11(2):226. doi: 10.3390/mi11020226 (PMC7074757; doi:10.3390/mi11020226)
Supplement: Supplementary file 1 [file micromachines-11-00226-s001.zip]

Archive with 3 entries (2 files):
- Supp_Material/
- Supp_Material/S1_EPuAM_2D_FEM_model.mph
- Supp_Material/S2_Midline_particle_deposit_formation_time_lapse.avi
